# Supplementary material for: Pathways linking health literacy to self-care in diabetic patients with physical disabilities: A moderated mediation model
Source: PLoS One. 2024 Mar 14;19(3):e0299971. doi: 10.1371/journal.pone.0299971 (PMC10939260; doi:10.1371/journal.pone.0299971)
Supplement: S1 Data — (XLS) [file pone.0299971.s001.xls]

## Sheet: Raw_Data
ID	ACCESS1	ACCESS2	ACCESS6	ACCESS8	ACCESS9	ACCESS10	ACCESS3_R	ACCESS4_R	ACCESS5_R	ACCESS7_R	ACCESS3	ACCESS4	ACCESS5	ACCESS7	INT1	INT2	INT3	INT4	INT5	INT6	INT7	ATT1	ATT2	ATT3	ATT4	ATT5	ATT6	ATT7	ATT8	ATT9	ATT10	SE1	SE2	SE3	SE4	SE5	SE6	SE7	SE8	SC1	SC2	SC3	SC4	SC5	SC6	SC7	SC8	SC9	SC10
1	1	1	1	1	1	1	0	0	1	1	1	1	0	0	5	5	5	5	5	5	5	3	4	4	4	4	4	5	3	4	4	8	5	8	7	8	7	7	7	3	3	3	1	2	3	2	2	4	1
2	1	1	1	1	1	1	1	1	1	1	0	0	0	0	4	4	4	4	4	4	5	4	4	4	5	5	5	5	5	5	5	7	4	10	10	6	9	10	9	2	2	2	1	3	2	3	3	1	4
3	1	1	1	1	0	1	0	0	0	0	1	1	1	1	2	2	4	3	2	2	1	2	4	3	4	4	4	4	4	4	4	9	3	3	2	2	4	6	3	2	2	2	2	2	2	2	2	2	3
4	1	1	1	0	0	1	0	0	0	0	1	1	1	1	5	4	5	5	5	5	5	5	5	5	4	4	5	5	5	5	5	10	10	10	6	6	10	10	10	4	4	4	4	4	4	3	4	4	4
8	1	1	1	1	1	1	1	1	1	1	0	0	0	0	3	3	3	3	3	4	4	3	3	3	3	3	3	3	3	3	3	7	6	5	5	7	6	6	6	2	2	2	2	2	2	2	2	2	2
9	1	0	1	1	1	1	1	0	1	1	0	1	0	0	4	3	4	2	3	4	4	3	4	4	4	3	2	3	3	4	4	4	4	8	6	5	5	4	4	2	2	2	2	1	1	1	2	1	4
10	1	1	1	1	1	1	1	1	1	1	0	0	0	0	3	4	2	3	4	3	4	4	3	4	5	3	3	2	4	5	4	7	4	6	8	7	6	9	6	2	3	2	2	2	3	3	1	4	4
11	1	1	1	1	1	1	0	0	0	0	1	1	1	1	4	4	5	4	5	4	4	4	4	4	4	5	5	5	5	4	4	9	8	9	10	10	10	10	9	4	3	3	4	3	3	4	3	4	4
12	0	0	1	1	1	0	0	0	0	0	1	1	1	1	3	3	4	3	2	3	2	3	3	4	4	4	3	4	3	4	3	7	7	8	7	7	7	8	8	4	3	3	3	3	3	3	3	3	4
13	1	1	1	1	1	1	0	0	0	0	1	1	1	1	3	4	3	3	3	4	3	4	4	3	3	4	4	4	4	4	3	7	8	7	8	8	7	9	8	4	4	3	3	3	3	4	3	4	3
14	1	0	1	1	1	0	1	1	0	1	0	0	1	0	2	3	4	2	4	1	3	5	2	3	1	4	2	1	5	1	1	7	5	4	8	3	6	4	9	2	3	4	1	2	4	1	2	1	2
15	1	1	1	0	0	1	1	1	1	1	0	0	0	0	3	4	2	2	4	4	3	3	4	3	2	3	4	3	2	5	3	9	5	4	8	6	7	8	4	4	3	3	2	1	3	3	2	2	3
17	1	1	1	1	1	1	0	1	0	0	1	0	1	1	3	4	4	4	3	3	3	4	4	4	3	3	4	4	4	4	3	8	8	8	7	8	9	7	9	3	4	4	3	4	3	3	3	3	4
18	1	1	1	1	1	1	0	0	0	0	1	1	1	1	4	4	3	3	3	2	3	3	3	4	4	4	4	4	4	4	3	7	7	7	7	7	7	7	7	2	2	2	1	2	2	3	3	2	2
19	1	1	1	1	1	1	1	1	1	1	0	0	0	0	5	5	5	5	5	5	5	4	4	4	4	4	4	5	5	5	4	5	5	5	3	5	7	10	8	3	3	3	2	3	3	2	3	3	4
20	1	1	1	1	1	1	0	1	1	0	1	0	0	1	4	5	4	5	4	4	5	5	5	4	5	4	4	4	5	4	5	9	9	8	10	9	8	9	10	3	4	3	4	3	4	3	4	4	4
22	1	1	0	1	1	1	1	1	1	1	0	0	0	0	2	3	3	3	3	3	3	3	4	4	4	4	3	4	4	4	4	7	8	5	7	8	7	7	9	2	2	2	1	2	2	2	2	2	2
25	1	1	1	0	1	1	1	1	0	0	0	0	1	1	4	4	5	4	5	4	4	4	5	5	4	4	4	5	5	5	5	9	8	9	9	10	9	8	10	4	4	3	3	3	3	4	4	3	3
26	1	0	0	0	0	0	0	0	0	0	1	1	1	1	3	5	4	4	2	2	4	3	4	4	3	4	4	3	5	5	4	8	5	4	2	7	6	5	8	2	3	3	2	3	4	2	2	2	4
27	0	1	1	1	1	1	1	0	0	1	0	1	1	0	2	3	3	1	1	2	1	3	3	3	5	4	3	3	5	4	5	6	5	6	5	6	6	5	6	2	3	3	2	2	2	2	2	2	2
28	1	1	1	0	1	1	0	0	0	0	1	1	1	1	4	5	4	4	5	5	4	5	5	4	5	4	4	5	4	4	5	10	10	9	9	9	10	9	10	4	3	3	4	4	3	4	4	4	3
29	1	1	1	0	0	1	0	0	0	0	1	1	1	1	2	3	4	3	4	4	4	2	4	3	5	5	5	5	5	5	5	8	5	6	10	10	3	10	2	4	3	3	1	4	3	4	2	3	4
30	1	1	1	1	0	0	0	0	0	1	1	1	1	0	4	4	3	4	4	3	4	4	4	4	4	5	4	3	4	4	3	8	6	6	8	6	9	8	9	2	3	3	3	3	2	2	3	3	4
35	0	0	1	1	0	0	1	1	1	0	0	0	0	1	3	4	2	3	3	4	3	3	2	3	3	4	4	3	4	2	3	5	6	5	4	6	7	4	6	2	2	2	1	2	2	2	2	2	1
36	1	1	0	1	1	1	0	1	0	0	1	0	1	1	3	2	2	4	2	2	2	3	4	4	3	3	2	3	4	3	3	4	6	4	7	6	7	6	4	2	3	1	2	2	2	3	2	3	3
37	1	0	1	1	1	1	0	0	1	0	1	1	0	1	3	3	3	4	3	3	3	2	4	2	2	3	2	2	4	3	2	3	6	5	5	4	6	3	6	3	2	2	2	2	2	2	1	2	2
38	1	0	0	1	1	1	0	0	0	1	1	1	1	0	3	2	2	3	4	3	3	2	4	2	3	4	2	3	4	2	3	3	6	3	5	3	4	3	4	2	2	1	2	2	1	2	2	1	2
40	0	1	1	1	0	1	0	0	0	1	1	1	1	0	3	2	2	3	3	2	3	3	2	3	4	2	2	5	3	4	4	4	6	3	5	3	4	4	4	3	3	3	3	3	3	2	2	2	2
42	0	1	0	1	1	0	1	0	0	1	0	1	1	0	3	2	4	4	2	2	3	2	4	2	3	3	2	3	4	4	3	4	4	3	5	6	3	4	3	2	2	3	3	3	3	3	3	3	3
43	1	1	0	0	1	1	1	1	0	1	0	0	1	0	3	2	4	4	5	3	4	3	4	3	4	4	4	3	2	3	4	3	6	3	6	3	5	3	6	3	3	2	1	2	1	2	2	3	1
44	0	0	1	1	0	1	0	0	1	1	1	1	0	0	2	3	4	2	4	3	4	4	2	3	2	3	3	3	4	4	4	3	5	3	6	4	6	3	5	3	3	2	2	2	2	3	2	2	4
46	1	1	1	1	1	1	0	0	1	1	1	1	0	0	5	5	5	5	5	5	5	5	5	3	5	4	5	4	5	5	5	6	8	6	5	8	8	8	9	3	3	2	2	3	3	3	3	3	4
47	1	1	1	1	1	1	1	1	0	0	0	0	1	1	3	2	4	4	3	2	3	3	2	3	3	2	3	4	5	3	2	5	3	8	7	4	7	9	7	2	3	4	3	2	4	3	2	3	4
48	1	1	1	1	1	1	0	1	0	1	1	0	1	0	3	2	3	4	5	2	3	2	3	4	5	3	4	2	3	4	3	7	4	8	9	8	6	4	7	2	3	2	3	4	3	2	3	3	2
49	1	1	1	1	1	1	0	0	0	0	1	1	1	1	3	4	2	3	4	5	3	3	2	4	5	4	3	4	2	3	4	4	7	6	9	8	5	4	7	2	3	4	2	3	4	3	2	4	2
50	1	1	1	1	1	1	1	1	1	0	0	0	0	1	3	2	4	3	4	5	2	3	4	2	3	4	5	3	4	2	3	5	3	7	6	4	8	6	9	2	3	4	2	3	4	3	2	3	3
51	1	1	1	1	1	1	1	1	1	1	0	0	0	0	3	2	4	5	2	3	4	3	2	4	3	2	5	4	3	2	4	6	3	8	6	4	7	8	5	2	3	3	2	2	3	4	2	3	2
52	1	1	1	1	1	1	0	1	0	1	1	0	1	0	4	2	3	4	5	3	4	3	2	4	3	2	3	4	5	3	4	4	8	5	9	7	8	5	4	2	3	2	3	3	3	2	3	2	3
53	1	1	0	1	1	1	0	1	0	1	1	0	1	0	3	2	4	3	4	5	3	2	3	4	5	3	4	3	2	3	3	6	4	8	8	7	6	4	8	2	3	3	2	3	3	2	4	3	3
54	1	1	1	1	1	1	1	1	1	1	0	0	0	0	3	2	4	3	4	2	3	3	2	4	3	5	3	4	2	3	4	5	9	6	4	3	6	5	4	3	2	3	4	2	3	4	2	3	3
55	1	1	1	1	1	1	1	1	1	1	0	0	0	0	3	2	4	3	5	4	3	4	2	3	3	2	3	4	5	4	3	7	5	9	8	5	3	7	5	3	2	2	3	2	3	3	4	3	2
56	1	1	1	1	1	1	1	1	0	1	0	0	1	0	3	4	2	4	3	2	4	3	4	3	2	4	3	5	4	3	2	7	6	4	8	6	4	8	4	2	3	3	3	2	2	3	2	3	4
57	1	1	1	1	1	1	1	1	1	1	0	0	0	0	3	4	2	3	4	4	3	3	4	5	3	2	3	4	3	4	3	5	7	5	8	7	5	4	7	3	2	3	4	3	2	3	2	4	3
58	1	1	1	1	1	1	1	1	0	1	0	0	1	0	3	2	4	3	4	5	3	3	2	4	3	2	3	4	3	2	4	7	4	5	8	4	6	8	5	3	2	4	2	3	2	3	2	3	3
59	1	1	1	1	1	1	1	1	1	1	0	0	0	0	4	3	2	4	3	4	4	3	2	3	4	3	2	4	5	2	3	5	7	5	9	7	8	5	7	3	2	4	3	2	4	3	2	3	3
60	1	1	1	1	1	1	1	1	1	1	0	0	0	0	3	2	4	3	4	2	3	3	2	4	3	4	2	3	4	3	2	8	5	7	4	7	5	8	6	2	3	3	2	3	2	3	3	2	4
61	1	1	1	1	1	1	1	1	1	0	0	0	0	1	3	2	4	3	5	3	4	3	4	2	3	4	3	2	3	4	3	6	4	8	6	4	7	8	6	3	2	2	3	2	3	3	3	2	3
62	1	1	1	1	1	1	1	1	1	1	0	0	0	0	4	3	2	4	3	2	4	2	3	4	3	2	4	3	2	3	4	4	7	9	5	8	4	6	9	3	2	3	2	3	2	3	4	2	3
63	1	1	1	1	1	1	1	1	1	0	0	0	0	1	3	4	4	3	2	3	4	3	4	2	3	3	4	2	3	4	3	5	3	7	5	8	7	8	5	3	2	3	2	4	3	2	3	2	3
64	1	1	1	1	1	1	1	1	1	1	0	0	0	0	3	2	4	5	3	4	2	3	2	4	3	2	4	3	4	2	3	4	7	9	8	6	4	7	5	2	3	2	3	2	3	2	3	3	2
65	1	1	0	1	1	1	1	0	1	1	0	1	0	0	3	2	4	3	2	4	3	2	3	4	2	3	3	2	3	4	3	5	8	5	7	4	6	5	8	3	2	3	2	4	3	2	3	3	2
66	1	1	1	1	1	1	1	1	1	1	0	0	0	0	3	2	4	4	3	4	2	3	2	4	3	2	4	3	4	5	3	7	4	6	8	5	3	6	4	2	3	2	3	2	3	2	3	2	3
67	1	1	1	1	1	1	1	1	0	0	0	0	1	1	3	2	3	4	2	3	4	2	3	4	3	2	4	3	3	2	4	5	8	5	6	4	7	8	5	3	2	3	3	2	3	2	4	3	3
68	1	1	1	1	1	1	1	0	1	1	0	1	0	0	3	2	4	5	3	4	2	3	2	4	3	4	2	4	3	2	3	5	3	7	6	5	9	7	4	3	2	3	4	3	2	3	2	3	2
69	1	1	1	1	1	1	1	0	1	0	0	1	0	1	3	2	4	3	2	3	4	3	2	4	3	3	2	3	4	2	3	7	5	4	9	7	5	8	4	3	2	3	2	3	3	2	2	3	2
70	1	1	1	1	1	1	1	1	0	1	0	0	1	0	3	2	3	4	3	4	3	3	2	4	2	3	4	3	2	4	3	7	5	7	9	7	4	5	8	2	3	3	2	3	3	2	3	2	3
71	1	1	1	1	1	1	1	1	1	1	0	0	0	0	3	2	3	4	2	3	4	2	3	3	2	4	3	4	2	2	3	6	4	8	7	5	7	3	6	2	3	2	3	2	3	3	2	3	3
72	1	1	1	1	1	1	1	1	1	1	0	0	0	0	3	2	4	3	2	4	3	3	2	4	3	2	4	3	2	4	2	5	3	8	6	4	7	5	8	2	3	2	2	3	2	3	3	3	4
73	1	1	1	1	1	1	0	0	1	1	1	1	0	0	4	3	2	3	4	3	2	3	4	2	3	2	3	4	3	2	3	6	4	6	8	5	4	7	9	2	3	3	2	2	3	2	3	2	3
74	1	1	1	1	1	1	1	0	0	1	0	1	1	0	3	2	4	3	2	3	4	3	4	3	2	3	4	3	2	3	4	7	4	5	8	7	4	5	8	2	3	3	2	3	3	2	3	3	4
75	1	1	1	1	1	1	1	0	1	1	0	1	0	0	3	4	2	3	4	3	2	3	4	2	3	4	3	2	3	4	5	6	8	6	9	8	4	6	5	3	2	3	3	4	3	3	2	3	3
76	1	1	1	1	1	1	1	0	1	1	0	1	0	0	3	4	3	2	3	2	3	3	2	3	4	5	3	4	2	3	4	4	7	5	9	7	8	6	4	2	3	2	3	4	3	2	3	2	3
77	1	1	1	1	1	1	1	1	1	1	0	0	0	0	3	2	3	4	3	2	4	2	3	4	3	2	3	4	3	2	4	7	5	7	4	6	5	8	6	2	3	4	3	4	2	3	3	2	3
78	1	1	1	1	1	1	1	1	1	1	0	0	0	0	3	2	4	3	2	4	3	3	4	2	3	4	3	4	5	4	3	7	4	3	6	4	8	6	7	3	2	3	4	3	3	2	2	2	3
79	1	1	1	1	1	1	1	0	1	1	0	1	0	0	3	2	4	3	4	2	3	4	3	2	3	4	5	3	4	2	3	8	6	4	9	7	5	4	9	2	2	3	2	3	4	2	3	2	3
80	1	1	1	1	1	1	1	1	1	1	0	0	0	0	3	2	4	3	2	4	3	3	4	3	4	5	3	4	2	3	4	5	3	7	5	8	7	5	4	3	2	3	4	2	3	2	2	2	3
81	1	1	1	1	1	1	1	1	1	1	0	0	0	0	3	2	4	3	2	4	4	2	3	4	3	5	4	3	4	3	2	6	4	8	6	4	8	6	4	2	2	3	4	3	2	3	4	2	4
82	1	1	1	1	1	1	1	1	0	1	0	0	1	0	3	2	3	4	3	2	3	3	2	4	3	2	4	3	4	5	3	4	8	6	7	4	7	5	8	2	3	2	3	3	2	3	4	2	3
83	1	1	1	1	1	1	0	1	0	1	1	0	1	0	3	2	4	3	2	4	4	2	3	4	5	3	2	4	2	3	4	5	3	8	6	4	8	6	4	2	3	3	2	3	3	2	3	3	4
84	1	1	1	1	1	1	1	1	1	1	0	0	0	0	3	3	4	2	3	4	5	3	2	4	3	2	4	3	2	3	4	5	3	8	5	6	9	7	5	2	3	3	2	3	3	2	3	4	2
85	1	1	1	1	1	1	1	1	1	0	0	0	0	1	3	2	4	3	2	3	4	2	3	4	3	2	3	4	3	4	2	4	7	5	8	7	9	5	8	2	3	2	3	3	2	4	3	2	3
86	1	1	1	1	1	1	1	1	1	1	0	0	0	0	3	2	4	3	2	3	2	3	4	2	3	4	3	2	3	4	3	6	3	7	5	8	7	5	3	2	3	3	2	4	3	2	3	2	3
87	1	1	1	1	1	1	0	1	1	1	1	0	0	0	2	3	4	3	2	3	4	3	2	3	4	3	2	3	4	3	2	5	3	8	5	6	9	7	5	2	2	3	3	2	4	3	4	3	2
88	1	1	1	1	1	1	1	1	1	1	0	0	0	0	3	2	4	3	2	3	4	3	2	4	3	5	3	4	2	3	4	4	8	6	4	2	5	4	9	3	3	4	2	2	3	2	2	3	4
89	1	1	1	1	1	1	1	1	1	0	0	0	0	1	3	5	4	3	2	3	4	3	2	4	3	2	3	4	3	2	3	8	6	8	4	6	3	7	5	2	3	2	3	4	3	2	3	4	2
90	1	1	1	1	1	1	1	1	1	1	0	0	0	0	3	2	4	3	2	4	3	3	2	4	3	4	5	3	2	2	3	6	3	5	4	8	6	5	4	2	3	3	4	2	2	2	3	2	2
91	1	1	1	1	1	1	1	1	1	0	0	0	0	1	3	2	4	3	2	3	2	3	2	3	2	3	4	3	2	3	4	7	5	3	7	5	9	7	5	2	3	3	4	2	3	2	3	3	2
92	1	1	1	1	1	1	1	0	1	1	0	1	0	0	3	2	4	3	2	3	2	3	2	3	4	3	2	3	4	3	2	6	4	8	7	4	6	3	7	2	3	3	2	2	3	2	2	3	4
93	1	1	1	1	1	1	1	0	1	1	0	1	0	0	3	2	4	3	4	4	3	3	2	3	4	3	3	2	3	4	5	7	7	5	8	7	5	3	7	2	3	2	3	2	3	3	3	2	4
94	1	1	1	1	1	1	1	1	1	1	0	0	0	0	3	4	4	2	3	4	3	4	3	2	3	4	3	2	3	4	3	6	4	7	6	9	7	4	6	3	2	3	3	2	2	3	3	2	4
95	1	1	1	1	1	1	0	0	1	1	1	1	0	0	3	4	4	5	4	4	4	3	4	3	4	5	3	4	3	4	5	4	7	5	8	4	7	5	9	3	2	3	3	2	2	3	3	3	4
96	1	1	1	1	1	1	1	1	1	1	0	0	0	0	3	2	4	4	3	4	5	4	3	2	3	4	3	4	5	3	4	4	8	6	5	3	6	4	8	2	2	3	2	3	2	3	3	2	3
97	1	1	1	1	1	1	1	1	1	1	0	0	0	0	3	4	3	2	4	2	3	2	3	4	3	2	3	4	3	2	3	6	3	6	8	5	3	6	5	3	2	3	2	4	3	2	3	2	3
98	1	1	1	1	1	1	1	1	1	1	0	0	0	0	3	4	2	3	4	5	3	4	3	2	3	4	3	4	5	4	3	4	7	5	9	7	5	3	6	3	2	2	3	2	3	2	2	2	4
99	1	1	1	1	1	1	1	0	1	1	0	1	0	0	4	3	2	3	4	2	3	3	2	3	4	3	2	3	4	3	2	7	5	8	4	6	8	5	8	3	2	3	3	4	2	3	2	3	4
100	1	1	1	1	1	1	1	1	1	1	0	0	0	0	2	3	3	4	3	2	4	3	4	2	3	4	3	4	2	3	4	8	5	3	6	8	5	3	7	3	2	2	3	3	2	3	2	3	4
101	1	1	1	1	1	1	1	0	1	1	0	1	0	0	4	4	3	2	3	4	3	3	2	4	3	3	4	4	5	3	4	7	5	8	7	5	3	7	5	2	3	3	3	2	2	3	3	2	4
102	1	1	1	1	1	1	0	0	1	1	1	1	0	0	3	2	4	3	2	4	4	3	2	3	4	3	2	3	4	3	2	7	5	8	7	4	8	6	4	2	3	4	3	2	3	4	3	2	3
103	1	1	1	1	1	1	1	1	0	1	0	0	1	0	3	4	3	5	4	3	2	3	2	4	3	3	2	4	5	3	4	5	3	8	6	4	6	8	6	2	3	4	3	3	2	3	4	3	4
104	1	1	1	1	1	1	1	1	0	1	0	0	1	0	4	3	4	3	2	3	4	3	2	3	4	3	2	5	4	3	2	6	3	8	6	4	8	7	4	2	3	4	3	2	3	2	3	3	4
105	1	1	1	1	1	1	1	1	1	1	0	0	0	0	3	2	4	3	2	3	4	3	2	4	3	5	4	3	2	3	4	4	7	5	6	8	6	3	6	3	2	3	3	2	3	3	2	3	4
106	1	1	1	1	1	1	1	0	1	1	0	1	0	0	4	3	4	4	3	4	5	3	4	2	3	4	3	4	5	3	4	7	4	8	7	5	3	7	5	2	3	3	2	3	2	3	2	3	4
107	1	1	1	1	1	1	1	1	1	1	0	0	0	0	3	4	3	4	2	2	3	3	4	5	3	4	3	3	2	3	4	5	3	9	5	7	6	3	7	3	2	3	2	2	3	3	2	2	4
108	1	1	1	1	1	1	1	1	1	1	0	0	0	0	4	4	5	5	3	3	4	3	4	4	5	3	5	4	5	4	4	6	8	7	5	6	4	8	9	2	3	2	4	3	2	3	3	2	4
109	1	1	1	1	1	1	1	1	1	1	0	0	0	0	3	2	4	3	4	3	2	3	4	2	3	4	3	2	3	4	3	4	7	8	5	3	5	8	6	3	2	3	3	2	3	2	2	3	4
110	1	1	1	1	1	1	1	1	1	1	0	0	0	0	4	3	4	5	3	4	3	4	3	4	3	4	5	4	3	4	4	4	8	6	9	8	6	3	6	3	2	3	4	2	2	3	2	3	2
111	1	1	1	1	1	1	1	0	1	1	0	1	0	0	3	4	4	3	5	4	4	3	4	5	3	4	3	4	5	3	4	6	4	8	7	5	3	8	5	3	3	4	3	3	4	3	3	4	3
112	1	1	1	1	1	1	1	1	1	1	0	0	0	0	4	5	4	4	5	5	4	3	4	4	5	3	4	4	5	3	4	7	4	6	9	7	4	6	4	2	2	3	2	2	2	3	3	2	3
113	1	1	1	1	1	1	1	1	1	1	0	0	0	0	4	4	5	5	4	4	4	3	4	3	4	5	4	3	4	5	3	7	4	6	5	8	6	4	8	3	3	3	3	2	3	2	3	3	4
114	1	1	1	1	1	1	1	1	1	1	0	0	0	0	3	4	4	4	4	5	4	3	4	4	3	4	3	4	5	3	4	6	3	8	6	4	9	7	5	3	3	4	3	4	3	3	4	3	3
115	1	1	1	1	1	1	1	1	1	0	0	0	0	1	3	4	4	5	3	2	3	4	3	4	3	4	5	4	3	4	4	6	3	8	5	7	5	7	8	3	2	3	2	3	3	3	2	3	4
116	1	1	1	0	0	0	1	1	1	1	0	0	0	0	3	2	4	5	3	4	2	3	4	3	4	5	3	4	2	4	3	6	4	8	5	8	3	5	8	2	3	2	3	3	2	3	2	2	3
117	1	1	1	1	1	1	1	1	1	0	0	0	0	1	3	4	5	3	4	5	4	3	4	2	3	4	3	2	3	4	3	6	4	4	8	6	4	6	3	3	3	4	2	2	3	3	4	3	2
118	1	1	0	1	1	1	1	1	1	1	0	0	0	0	3	4	4	3	2	3	4	4	3	4	5	4	3	3	2	3	4	7	4	8	6	4	7	5	8	3	2	3	4	3	2	3	3	3	4
119	1	1	1	1	1	1	1	1	1	1	0	0	0	0	4	4	5	3	4	4	4	3	4	3	4	5	3	4	2	4	5	7	4	5	4	7	9	7	5	2	2	3	2	3	3	2	2	3	4
120	1	1	1	1	1	1	1	1	1	1	0	0	0	0	4	3	3	4	5	2	3	3	4	5	3	4	3	4	5	4	3	5	3	7	5	8	7	4	7	3	3	3	2	3	4	2	3	2	4
121	1	1	1	1	0	1	1	1	1	1	0	0	0	0	3	4	4	5	4	4	5	3	4	4	5	3	4	3	4	3	4	6	4	7	6	8	4	7	3	2	2	3	4	3	3	2	3	3	4
122	1	1	0	0	0	1	0	1	1	0	1	0	0	1	1	4	2	4	4	5	3	3	3	2	4	2	4	3	3	3	3	9	7	7	7	10	10	10	9	2	2	1	4	4	3	3	2	3	2
123	1	1	1	0	1	1	1	0	1	1	0	1	0	0	3	4	3	4	5	2	3	4	3	5	3	4	4	5	3	4	2	4	8	6	4	8	6	3	8	3	3	3	2	3	2	2	3	4	4
124	1	0	1	1	1	1	0	0	1	0	1	1	0	1	5	5	5	4	4	4	5	5	5	5	5	5	5	3	5	5	5	3	1	3	1	1	1	6	2	2	1	1	1	1	1	1	1	1	4
125	1	1	1	1	1	1	0	1	1	1	1	0	0	0	5	5	5	5	5	5	5	4	5	4	3	3	5	5	5	5	5	10	8	8	10	8	10	10	8	4	4	4	2	3	4	4	3	4	4
126	0	0	1	0	1	0	1	0	1	1	0	1	0	0	4	5	4	4	4	4	4	3	4	3	5	5	5	4	4	5	4	5	4	5	6	4	4	5	5	2	3	3	2	2	2	2	2	2	3
127	0	1	1	0	1	1	1	0	1	1	0	1	0	0	4	4	4	3	2	2	2	4	4	4	5	5	4	4	4	4	4	3	1	1	1	1	2	2	1	3	2	1	1	2	2	2	2	3	4
128	1	1	1	1	0	1	1	0	1	0	0	1	0	1	4	4	5	5	5	5	5	3	4	4	4	4	4	4	4	4	4	10	10	9	10	9	9	9	9	3	4	4	1	4	2	4	3	4	4
129	1	1	1	1	1	1	0	0	0	0	1	1	1	1	4	4	3	3	4	4	4	4	4	4	4	4	3	3	4	4	4	4	4	5	1	3	8	6	3	2	2	1	1	2	2	2	2	1	2
130	1	1	1	0	1	1	0	0	1	1	1	1	0	0	5	4	5	5	5	5	5	3	5	2	5	4	4	4	4	5	5	5	6	8	8	8	8	9	7	2	3	3	2	2	2	2	3	3	4
131	0	1	1	1	0	1	0	0	0	0	1	1	1	1	3	3	4	4	4	4	4	4	4	4	4	4	4	3	5	4	4	3	3	3	3	5	7	9	6	3	3	3	1	3	3	3	3	3	4
132	1	1	1	0	1	1	1	1	1	1	0	0	0	0	4	3	4	5	3	4	2	3	5	2	5	5	5	5	4	5	3	3	5	2	4	4	8	7	6	2	2	3	2	2	1	1	1	4	4
133	1	1	0	1	1	1	0	0	1	1	1	1	0	0	4	4	3	3	2	4	3	4	5	5	5	5	5	5	5	5	5	9	7	9	8	7	9	7	9	3	3	2	3	3	3	2	3	2	4
134	1	0	1	1	1	1	1	1	1	0	0	0	0	1	3	2	3	4	3	3	3	5	5	5	5	5	5	5	5	5	5	2	3	5	4	3	3	5	4	3	3	4	2	2	2	2	1	4	4
135	1	0	1	1	1	1	0	0	1	1	1	1	0	0	3	4	3	4	4	4	3	3	4	4	3	3	4	4	5	5	4	7	6	7	7	6	8	8	6	2	3	3	3	4	2	3	3	2	4
136	1	1	1	0	1	0	1	1	1	1	0	0	0	0	4	4	4	4	4	4	4	4	4	4	4	4	4	4	4	4	4	1	1	3	1	1	8	9	1	2	1	1	1	2	1	1	1	1	3
137	1	1	1	1	1	1	1	0	0	1	0	1	1	0	5	5	4	5	5	5	5	4	5	5	5	5	5	5	5	5	5	1	5	10	1	2	10	2	6	2	2	4	1	4	1	3	3	4	4
138	1	1	1	1	1	1	0	0	1	1	1	1	0	0	3	4	3	3	2	3	3	4	5	3	4	4	4	5	5	5	3	6	6	7	8	8	8	7	6	3	3	3	2	3	2	2	2	3	4
139	1	1	1	1	1	1	0	0	1	1	1	1	0	0	4	4	3	3	3	4	3	3	4	3	4	4	5	4	5	4	3	6	5	6	8	7	7	7	6	2	3	3	2	4	2	3	3	2	4
140	1	1	1	1	1	0	0	0	1	0	1	1	0	1	3	4	3	3	3	4	4	4	4	4	3	3	4	3	5	5	4	7	6	7	6	7	8	8	7	3	3	3	2	3	3	2	3	1	3
141	1	0	1	0	1	0	0	0	1	1	1	1	0	0	3	3	2	3	3	2	3	3	3	4	3	3	4	4	5	5	4	7	7	6	6	7	8	7	6	3	3	3	2	3	3	2	2	2	4
142	1	1	1	0	0	0	0	0	0	0	1	1	1	1	3	4	3	3	4	4	4	4	4	4	3	3	5	3	4	4	3	6	5	5	7	7	6	6	5	3	3	4	3	3	3	2	3	1	3
143	1	0	1	0	0	0	0	0	1	0	1	1	0	1	3	3	2	3	3	4	2	3	4	4	3	3	5	4	5	4	4	8	7	7	6	6	7	6	5	3	3	3	2	2	2	3	3	2	4
144	1	1	1	1	1	1	0	0	1	1	1	1	0	0	5	5	5	5	5	5	5	5	5	5	5	5	5	5	5	5	5	9	8	9	9	8	7	10	9	3	3	3	2	4	3	3	3	3	4
145	1	0	1	0	0	1	0	0	1	0	1	1	0	1	4	4	3	4	3	3	3	3	4	4	3	3	5	4	4	4	3	8	7	7	8	7	8	6	6	3	3	3	2	3	3	2	2	2	4
146	1	1	1	1	1	1	0	0	0	0	1	1	1	1	3	4	5	5	5	5	5	5	5	5	5	5	5	5	5	5	5	10	10	10	10	10	10	10	10	4	4	4	4	4	4	4	4	4	4
147	1	1	1	0	0	1	0	0	1	0	1	1	0	1	4	4	3	3	3	4	4	4	4	4	3	4	5	5	5	5	4	7	6	7	5	7	7	8	5	3	3	4	3	3	3	2	3	1	4
148	1	0	1	0	0	1	0	0	0	0	1	1	1	1	4	4	3	4	4	4	3	3	4	4	3	4	5	4	4	4	3	7	5	7	7	8	8	7	6	3	3	3	2	3	3	2	3	3	4
149	1	1	1	0	0	1	0	0	1	0	1	1	0	1	3	4	4	3	3	3	4	3	4	4	4	3	5	4	4	5	4	8	6	6	7	7	8	7	6	3	4	3	3	4	3	3	2	1	3
150	1	1	1	1	0	0	0	0	1	0	1	1	0	1	3	4	3	4	4	4	3	3	3	3	4	4	5	4	4	5	5	8	7	8	8	7	9	7	7	3	3	4	2	2	3	3	3	2	3
152	1	1	0	0	0	0	0	1	1	1	1	0	0	0	2	3	4	2	4	2	2	3	3	3	3	3	4	4	3	4	4	8	6	8	6	4	6	4	6	3	2	3	3	3	3	2	3	3	3
153	1	1	1	1	1	1	1	1	1	1	0	0	0	0	4	4	4	4	4	4	4	4	4	4	4	4	4	4	4	4	4	8	9	9	7	8	8	8	8	3	3	3	3	3	3	3	3	3	3
154	1	1	1	1	1	1	0	0	0	0	1	1	1	1	3	3	3	4	5	1	4	1	5	4	2	3	2	2	4	5	4	9	8	7	9	9	9	9	9	2	4	3	3	2	3	3	4	4	4
155	1	1	1	1	0	1	1	0	0	0	0	1	1	1	3	3	3	4	3	3	3	4	4	4	5	5	4	4	4	5	5	6	6	6	4	5	8	5	5	3	2	4	1	4	2	2	2	4	4
156	1	1	1	1	1	0	0	1	0	0	1	0	1	1	2	2	4	1	1	1	1	4	1	1	1	4	1	4	1	3	4	5	7	10	1	1	1	1	10	2	3	1	4	2	3	1	3	1	3
157	1	1	0	1	0	0	1	1	1	0	0	0	0	1	2	2	3	5	1	3	2	4	1	5	5	5	5	5	5	5	5	1	1	1	1	1	1	1	10	2	1	1	1	1	1	1	4	4	4
158	0	0	0	0	0	0	1	1	1	0	0	0	0	1	2	2	5	4	2	1	1	3	5	5	5	2	3	1	1	1	4	8	8	10	10	1	2	10	10	3	3	1	2	1	1	4	4	4	3
159	0	1	1	1	0	1	1	0	0	1	0	1	1	0	1	1	1	1	1	5	1	3	2	2	4	5	2	1	3	5	1	9	10	1	2	1	10	9	1	3	3	2	3	4	4	1	1	1	4
160	1	1	1	1	1	1	0	1	1	0	1	0	0	1	3	5	2	1	1	1	1	3	1	1	1	1	1	1	1	4	5	4	2	1	1	2	1	1	10	2	2	1	1	1	1	3	4	1	2
161	1	0	0	1	0	1	1	0	0	1	0	1	1	0	1	5	1	2	2	2	2	3	4	5	1	1	1	1	1	1	5	6	10	10	1	2	1	1	2	2	4	3	2	2	2	2	3	4	4
162	0	0	1	1	0	1	0	1	0	0	1	0	1	1	3	3	2	1	1	1	1	3	1	1	5	5	5	1	1	2	2	5	1	2	1	1	1	1	1	3	1	1	4	1	1	4	4	2	2
163	0	0	0	0	0	0	0	0	1	0	1	1	0	1	2	2	5	1	1	1	5	2	5	5	5	5	4	5	5	2	2	7	1	1	1	10	10	9	10	4	1	4	4	2	2	2	2	1	2
164	1	0	0	0	0	0	1	0	1	1	0	1	0	0	2	2	5	5	4	5	5	5	5	5	5	5	4	5	5	5	5	9	9	10	10	1	1	1	10	1	4	4	4	1	1	4	4	4	4
165	0	0	0	1	0	1	0	0	0	0	1	1	1	1	2	1	1	1	1	5	5	3	5	1	1	5	5	5	2	3	2	9	1	1	1	1	10	9	10	4	4	4	2	2	3	1	4	4	1
166	0	1	1	1	0	0	0	1	1	1	1	0	0	0	3	1	1	1	1	1	1	3	1	1	1	1	5	1	1	2	1	7	1	1	1	10	10	2	2	1	1	1	1	2	2	2	2	2	1
167	0	0	1	1	1	0	0	1	0	0	1	0	1	1	2	5	1	1	5	5	5	3	5	5	1	1	1	1	1	1	1	6	10	1	1	1	10	2	1	3	1	1	1	1	1	3	4	4	4
168	1	1	1	0	1	0	1	1	1	0	0	0	0	1	2	2	4	5	5	5	5	1	1	2	1	5	5	5	2	2	3	7	1	1	1	9	10	2	2	2	4	1	1	1	1	4	4	4	2
169	1	1	0	0	0	1	0	0	0	0	1	1	1	1	2	1	1	1	1	5	4	4	1	1	5	5	5	1	5	1	5	5	1	1	10	10	10	10	10	3	2	4	4	3	1	4	4	2	2
170	0	1	0	0	0	1	0	0	1	0	1	1	0	1	1	5	5	5	3	2	1	1	5	4	1	2	3	1	3	1	2	8	2	10	10	1	2	1	1	1	2	1	2	1	1	4	4	4	1
171	1	1	0	0	0	0	0	0	1	0	1	1	0	1	1	1	1	1	1	1	1	1	5	1	1	5	1	1	2	2	2	1	10	10	1	1	2	1	2	2	2	4	2	1	2	2	1	2	4
172	1	1	1	0	0	0	0	0	1	0	1	1	0	1	1	1	2	1	1	1	1	1	5	5	5	1	1	1	1	1	5	1	1	1	10	10	2	2	2	4	4	4	1	1	4	4	4	4	3
173	0	1	0	0	0	0	0	0	1	1	1	1	0	0	1	1	1	1	1	1	1	5	5	1	1	1	5	5	2	1	1	10	1	2	2	1	1	1	1	2	4	2	1	4	1	1	1	1	1
174	1	1	0	0	0	0	1	0	1	1	0	1	0	0	2	2	1	5	5	5	5	3	1	1	1	2	2	2	5	5	5	7	10	10	2	2	1	9	10	1	1	1	4	1	1	4	4	4	4
175_8	0	1	1	0	0	1	1	0	0	1	0	1	1	0	5	5	5	5	5	5	5	4	3	3	1	2	5	5	5	4	5	9	1	10	10	10	10	10	9	1	4	4	4	4	4	4	4	4	4
176	0	0	0	0	1	1	1	1	0	1	0	0	1	0	2	5	2	5	1	5	5	2	2	1	5	5	3	2	5	5	5	10	1	2	1	10	10	2	1	3	3	2	2	1	4	3	2	2	1
177_9	1	0	0	0	0	1	1	1	1	1	0	0	0	0	3	5	4	5	5	5	1	5	2	2	5	4	2	1	1	1	1	8	9	10	10	2	1	1	10	4	1	1	2	4	1	1	1	4	4
178_3	0	1	1	1	1	1	0	0	0	0	1	1	1	1	2	1	1	5	5	1	1	2	5	1	5	5	1	1	2	5	5	10	1	10	1	1	7	9	9	4	4	1	1	1	4	1	1	2	4
179	0	0	0	0	0	0	0	1	0	1	1	0	1	0	4	3	1	1	1	1	1	2	5	5	1	1	1	1	5	4	5	10	10	10	3	2	10	10	9	2	4	4	2	2	1	2	1	4	4
180	1	1	1	1	0	0	1	1	1	0	0	0	0	1	1	1	2	1	1	1	5	5	5	3	5	1	1	1	5	5	4	7	10	2	1	1	10	10	10	2	4	4	1	1	1	4	4	4	4
181_2	0	1	0	0	0	0	0	1	1	1	1	0	0	0	5	1	5	2	5	5	1	5	5	1	5	1	1	1	1	2	1	10	1	1	1	1	10	9	10	3	4	4	1	4	2	1	1	4	4
182	0	0	0	0	0	0	1	1	0	1	0	0	1	0	4	1	2	1	1	1	1	1	1	1	5	5	5	5	5	5	5	10	10	9	10	2	1	7	7	2	1	2	1	4	4	2	1	1	4
183	1	0	0	0	1	0	1	0	0	0	0	1	1	1	3	5	5	1	1	1	1	3	5	5	5	1	2	5	1	5	5	9	10	10	3	2	1	1	10	2	3	3	3	2	2	1	1	4	3
184_5	0	1	1	1	0	0	0	1	0	0	1	0	1	1	5	1	1	2	1	1	1	5	1	1	1	1	5	1	5	1	2	1	1	2	10	10	10	1	1	4	4	1	1	1	1	1	4	4	4
185_7	1	0	0	1	0	0	0	0	1	0	1	1	0	1	1	1	1	1	4	2	1	1	1	1	1	5	5	1	2	1	5	9	10	1	2	1	1	10	10	4	4	1	2	2	2	4	1	2	2
186_6	0	0	0	0	0	0	0	0	0	1	1	1	1	0	5	5	1	3	1	5	5	2	5	5	2	1	1	1	5	4	5	9	1	9	1	2	1	10	10	1	1	4	1	4	4	4	2	2	1
187	1	0	1	0	0	0	0	0	0	1	1	1	1	0	5	5	2	5	1	2	1	3	5	5	4	5	5	5	1	2	2	10	1	1	10	1	1	1	1	3	2	3	4	3	4	2	3	2	1
188	0	0	1	0	0	1	1	0	0	0	0	1	1	1	4	5	1	1	1	2	1	3	5	1	1	1	1	1	1	1	1	10	2	1	1	10	9	8	6	2	4	4	2	2	2	2	4	4	1
189	1	1	1	1	0	0	0	0	0	0	1	1	1	1	2	1	1	1	1	1	5	2	1	1	1	4	1	2	2	1	5	1	10	1	1	7	9	9	7	2	1	1	1	1	2	4	3	1	1
190	0	0	1	0	1	0	1	1	1	1	0	0	0	0	2	2	1	1	2	5	2	2	5	1	5	1	1	1	1	5	4	1	10	10	10	2	1	1	10	2	4	1	1	1	2	1	1	1	4
191_1	1	0	0	1	1	0	0	0	0	1	1	1	1	0	1	1	1	1	1	5	5	5	5	2	1	1	5	1	2	1	1	1	1	1	1	1	1	1	1	2	3	1	1	1	1	3	4	2	2
192_4	1	0	0	1	1	0	0	0	0	0	1	1	1	1	5	1	1	1	2	1	1	1	1	1	2	1	1	1	1	1	1	1	10	1	1	1	10	10	10	2	4	1	1	1	1	4	1	2	2
193_10	0	1	1	0	1	1	0	0	0	1	1	1	1	0	5	1	1	1	1	1	5	1	1	1	1	1	1	1	1	1	4	1	10	1	1	1	1	10	10	1	1	1	1	1	1	1	4	4	4
194_11	1	0	1	1	1	0	0	0	0	0	1	1	1	1	1	1	1	1	1	2	2	3	1	2	5	4	2	2	2	1	2	10	1	1	2	1	10	10	9	4	1	1	1	4	1	3	1	1	2
195_12	0	1	0	1	1	0	0	0	1	0	1	1	0	1	1	1	1	1	1	1	1	4	3	4	2	1	3	2	1	1	5	8	1	2	1	1	10	2	8	2	2	1	1	3	4	1	3	2	1
196_13	1	1	1	1	1	0	0	0	0	1	1	1	1	0	3	3	3	3	2	2	3	3	2	4	3	3	1	2	3	2	2	8	10	10	1	1	1	10	2	4	1	2	1	1	1	1	1	1	3
197_14	1	1	1	1	1	1	0	0	0	0	1	1	1	1	4	1	1	1	2	1	4	3	2	4	2	4	3	2	4	3	5	7	1	1	2	2	2	9	10	3	3	3	2	2	2	3	2	3	2
198_15	0	1	1	1	1	0	0	0	0	0	1	1	1	1	2	1	2	5	5	5	5	4	1	1	1	1	1	1	1	4	3	8	1	1	10	1	1	10	2	3	1	1	1	3	4	4	4	2	3
199	0	1	1	1	0	1	0	0	0	0	1	1	1	1	5	1	1	1	1	1	5	2	1	1	1	1	1	1	1	1	1	10	1	1	2	10	10	10	1	1	2	4	1	2	4	4	4	3	1
200	1	1	1	1	1	1	1	0	1	1	0	1	0	0	3	5	5	5	5	5	5	3	5	3	3	3	3	5	3	3	4	10	5	10	4	4	10	7	10	2	4	4	1	2	2	1	2	2	4
201	1	1	1	0	1	1	1	1	1	1	0	0	0	0	5	5	5	5	5	5	5	5	4	4	5	5	4	5	5	5	5	7	8	7	9	8	10	9	9	3	3	3	3	3	4	4	3	3	4
202	1	1	1	1	1	1	0	0	1	0	1	1	0	1	4	4	5	3	4	4	5	4	4	5	5	4	5	5	5	5	5	10	9	10	10	9	10	10	10	4	4	3	3	4	4	4	4	2	3
203	1	1	1	1	1	1	0	1	1	1	1	0	0	0	4	4	4	4	4	4	4	5	4	4	4	4	4	4	4	4	4	8	7	7	8	8	8	9	9	4	4	4	4	4	4	4	4	4	4
204	1	1	1	1	1	1	0	0	0	1	1	1	1	0	5	4	4	4	4	4	4	4	4	4	4	4	4	4	4	4	4	10	10	9	9	9	10	9	9	2	2	2	1	2	1	1	2	2	1
205	1	1	1	1	1	1	0	1	0	0	1	0	1	1	2	1	1	5	1	1	2	1	1	2	1	1	1	1	1	1	1	1	1	10	1	1	2	1	1	1	1	1	1	1	1	1	1	1	1
206_15	1	1	1	0	1	1	0	0	0	0	1	1	1	1	1	5	1	1	1	2	1	1	5	1	1	1	2	1	1	5	1	1	1	1	1	3	2	10	2	1	1	1	1	2	1	1	1	1	4
207_14	1	1	1	1	1	0	1	0	0	0	0	1	1	1	1	1	1	1	2	2	1	1	1	1	1	1	1	2	2	2	1	1	1	10	1	1	1	1	1	1	3	2	4	1	1	1	1	2	4
208_!3	0	0	0	0	1	0	1	0	1	1	0	1	0	0	1	1	1	2	1	1	1	1	5	1	2	2	2	2	2	2	2	1	1	1	1	10	9	10	2	2	1	1	1	1	1	1	4	1	1
209_12	1	0	0	0	0	0	0	0	0	1	1	1	1	0	1	1	1	1	1	1	5	5	1	1	1	5	5	2	2	2	2	1	1	10	1	1	1	1	1	1	2	1	1	1	4	1	1	1	4
210_11	1	0	1	0	1	0	0	0	1	1	1	1	0	0	1	2	5	4	2	1	1	1	1	5	1	5	5	2	3	2	2	10	1	1	1	1	10	9	10	1	1	1	1	3	4	2	3	2	2
211_10	1	0	0	0	1	0	1	0	0	0	0	1	1	1	1	2	5	5	5	5	2	1	1	5	5	5	1	1	1	3	2	1	1	10	1	1	1	2	2	1	4	4	4	4	2	2	3	2	2
212_4	0	1	0	0	1	0	1	1	1	1	0	0	0	0	5	5	5	2	2	1	1	5	5	5	4	5	2	2	2	3	2	1	1	1	10	1	10	10	10	3	4	4	4	4	4	2	2	3	2
213_1	0	1	1	1	1	0	0	1	1	0	1	0	0	1	4	1	1	5	5	5	1	5	1	1	5	1	1	1	2	1	1	10	1	1	7	10	2	1	9	1	2	1	1	1	1	4	4	2	1
214	0	1	1	1	1	0	0	0	0	0	1	1	1	1	3	1	1	1	1	1	5	5	2	1	1	1	1	5	1	5	5	4	1	1	1	1	10	10	10	2	2	1	4	2	1	1	1	3	4
215	0	1	1	1	0	0	0	0	1	0	1	1	0	1	1	1	1	5	5	2	2	1	2	1	1	2	2	2	1	1	1	5	1	1	10	1	2	2	1	1	1	1	1	1	1	1	1	1	1
216	1	1	1	1	1	0	0	0	0	1	1	1	1	0	1	1	1	1	1	1	1	2	1	1	1	4	5	2	1	1	1	1	10	2	10	10	10	1	1	3	2	1	1	1	1	1	1	1	1
217	0	0	1	1	0	0	0	0	0	1	1	1	1	0	1	1	1	1	5	5	2	1	5	5	1	5	3	1	1	1	1	1	1	1	10	9	10	10	10	3	1	1	1	1	3	2	2	2	2
218_6	1	1	0	0	0	0	1	0	0	1	0	1	1	0	2	3	4	3	2	4	1	1	1	1	5	1	2	1	1	1	2	1	1	1	9	10	1	2	1	1	1	2	1	1	1	4	4	4	3
219_7	0	1	1	0	0	0	0	0	0	0	1	1	1	1	1	1	1	1	1	5	1	2	1	1	1	1	1	2	1	2	2	6	1	1	1	1	1	2	5	2	2	1	1	1	1	1	1	1	1
220_5	0	0	0	0	0	1	1	0	0	1	0	1	1	0	2	1	5	5	4	2	2	4	5	2	2	2	4	5	5	5	5	6	10	1	1	9	2	2	3	4	4	1	2	2	1	4	4	3	4
221	0	1	0	1	1	1	1	1	1	1	0	0	0	0	5	5	2	2	4	2	1	1	1	1	4	5	5	4	2	2	3	1	1	9	10	10	10	3	10	4	4	4	3	1	1	2	2	1	4
222	1	0	1	1	0	0	0	0	0	0	1	1	1	1	5	4	2	1	1	1	1	1	1	1	1	2	2	2	5	5	1	10	10	10	9	10	2	1	1	4	2	1	1	4	4	3	2	1	1
223_2	1	0	1	0	0	0	1	0	0	1	0	1	1	0	1	1	1	4	5	1	1	1	1	5	5	5	5	5	4	2	1	1	10	10	1	2	3	10	10	3	4	4	4	4	2	1	2	4	1
224	0	1	1	0	0	0	1	0	1	1	0	1	0	0	1	1	1	5	5	5	3	5	5	2	1	5	5	4	5	2	3	1	10	2	1	10	9	10	10	4	4	1	1	1	1	4	1	1	2
225	0	0	0	1	1	1	1	0	1	1	0	1	0	0	5	5	1	1	2	3	2	1	1	2	1	2	5	1	3	1	1	5	1	1	10	10	10	1	2	2	2	4	4	1	2	3	2	2	2
226_3	0	1	0	1	1	0	0	0	0	1	1	1	1	0	2	2	5	5	2	2	2	1	5	2	1	1	1	2	2	5	4	1	10	9	1	1	2	10	10	4	4	2	2	1	1	1	1	4	1
227_9	1	1	1	0	0	0	0	0	1	0	1	1	0	1	1	5	5	5	1	1	2	1	1	1	1	1	1	4	5	2	2	9	10	10	2	2	1	2	1	4	4	4	1	2	2	2	1	3	1
228	1	1	1	1	1	1	1	1	0	1	0	0	1	0	3	2	1	1	5	5	5	3	1	1	5	1	1	1	1	1	2	6	1	10	1	1	3	1	1	3	1	4	1	4	4	1	2	2	2
229_8	0	1	1	1	1	0	0	0	0	0	1	1	1	1	5	5	5	1	2	5	2	1	2	5	1	5	2	1	5	1	1	1	1	1	10	1	3	2	1	4	4	4	1	1	1	1	1	1	1
[truncated: 87 more columns]
